# Supplementary material for: Comparative 3D genome architecture in vertebrates
Source: BMC Biol. 2022 May 6;20:99. doi: 10.1186/s12915-022-01301-7 (PMC9077971; doi:10.1186/s12915-022-01301-7)
Supplement: Supplementary file 1 — Additional file 1: Table S1. Sample information and data quality. Table S2. Hi-C data mapping and filtering. Table S3. Insert size distribution of cis contacts. Table S4. Resolution of 31 cell lines. Table S5. Correlations between AB index and TE coverage. [file 12915_2022_1301_MOESM1_ESM.xlsx]

## Sheet: Table S1
Table S1. Sample information and data quality.
Species	Breed	Sample ID	Sample name	Tissue	Data source	Collection source of cells	Raw read pairs (M)	High quality read pairs (M)	Proportion of high quality read pairs (%)
Human	/	Human-1	ESF	Skin	This study	Cell Resource Center, Peking Union Medical College; Beijing, China	633	583	0.9214
	/	Human-2	HPF	Lung	This study	Cell Resource Center, Peking Union Medical College; Beijing, China	651	626	0.9615
	/	Human-3	WI38	Lung	This study	Cell Resource Center, Peking Union Medical College; Beijing, China	650	630	0.9697
Rhesus	/	Rhesus	DBS-2	Lung	This study	American Type Culture Collection; Manassas, VA	830	752	0.9056
Mouse	/	Mouse-1	PA12	Embyo	This study	Cell Resource Center, Peking Union Medical College; Beijing, China	840	800	0.9526
	/	Mouse-2	3T6	Embyo	M He et al. Int J Biol Sci (2018) (SRA: SRS1616320)	/	714	677	0.9485
	/	Mouse-3	MEF	Embyo	M He et al. Int J Biol Sci (2018) (SRA: SRS1616321)	/	777	743	0.9568
Rat	/	Rat	BRL3A	Liver	This study	American Type Culture Collection; Manassas, VA	557	535	0.9614
Rabbit	/	Rabbit-1	R9ab	Embyo	This study	American Type Culture Collection; Manassas, VA	535	527	0.9841
	Rex Rabbit	Rabbit-2	Rabbit1	Ear Skin	This study	This study	537	524	0.9756
	Rex Rabbit	Rabbit-3	Rabbit3	Ear Skin	This study	This study	531	517	0.9743
Cow	Holstein Cow	Cow-1	HSF-3	Ear Skin	This study	This study	611	584	0.9552
	Holstein Cow	Cow-2	HSF-4	Ear Skin	This study	This study	546	527	0.9645
Sheep	Small Tailed Han Sheep	Sheep-1	XWHY1	Ear Skin	This study	This study	485	469	0.9664
	Small Tailed Han Sheep	Sheep-2	XWHY2	Ear Skin	This study	This study	497	455	0.915
	Small Tailed Han Sheep	Sheep-3	XWHY3	Ear Skin	This study	This study	478	446	0.934
Pig	Large white pig	Pig-1	DB-2	Ear Skin	X Tian et al. Sci China Life Sci (2020) (SRA: SRS3590471)	/	547	516	0.9431
	Large white pig	Pig-2	DB-3	Ear Skin	X Tian et al. Sci China Life Sci (2020) (SRA: SRS3590472)	/	533	502	0.9418
	Rongchang pig	Pig-3	RC-7	Embyo	X Tian et al. Sci China Life Sci (2020) (SRA: SRS3590473)	/	534	498	0.9323
	Rongchang pig	Pig-4	RC-8	Embyo	X Tian et al. Sci China Life Sci (2020) (SRA: SRS3590475)	/	582	551	0.9473
Cat	British Shorthair Cat	Cat-1	CEF-1	Ear Skin	This study	This study	477	461	0.9659
	British Shorthair Cat	Cat-2	CEF-2	Ear Skin	This study	This study	537	519	0.9673
Dog	/	Dog-1	A72	unknown	This study	American Type Culture Collection; Manassas, VA	581	567	0.9752
	Beagle Dog	Dog-2	BG-1	Ear Skin	This study	This study	407	390	0.9571
	Beagle Dog	Dog-3	BG-2	Ear Skin	This study	This study	435	417	0.9594
Chicken	White Leghorn Chicken	Chicken-1	BLH12	Embyo	This study	This study	252	238	0.9431
	White Leghorn Chicken	Chicken-2	BLH1	Embyo	This study	This study	246	235	0.9548
	White Leghorn Chicken	Chicken-3	BLH4	Embyo	This study	This study	239	217	0.9096
	White Leghorn Chicken	Chicken-4	BLH9	Embyo	This study	This study	252	235	0.9322
	/	Chicken-5	DF1	Embyo	This study	Cell Resource Center, Peking Union Medical College; Beijing, China	272	243	0.893
Zebrafish	/	Zebrafish	AB9	Caudal fin	This study	American Type Culture Collection; Manassas, VA	305	294	0.9628

## Sheet: Table S2
Table S2. Hi-C data mapping and filtering.
Species	Sample ID	Sample name	Raw Read Pairs (Mb)	High Quality Read Pairs (Mb)	MappingReadsSide1 (Mb)	MappingReadsSide2 (Mb)	UniqueSide1 (Mb)	UniqueSide2 (Mb)	SameFragmentReadsRemoved (Mb)	Self-Circles (Mb)	DandlingEnds (Mb)	error (Mb)	extraDandlingEndsRemoved (Mb)	ValidPairs (Mb)	duplicatesRemoved (Mb)	removedFromExtremeFragments (Mb)	readsAfterFiltering (Hi-C contacts, Mb)	cisReads (cis contacts, Mb)	transReads (trans contacts, Mb)
Human	Human-1	ESF	633	583.258	491.324	484.231	491.324	484.231	46.8798	6.62539	39.9225	0.331942	29.9261	348.433	62.1697	0.41305	285.85	162.21	123.641
	Human-2	HPF	651	625.954	527.934	517.508	527.934	517.508	28.2088	1.33541	26.5229	0.350474	24.0131	399.533	40.6206	0.353519	358.558	267.853	90.7059
	Human-3	WI38	650	630.3	531.324	521.942	531.324	521.942	121.802	3.02393	118.085	0.693092	57.7823	289.581	136.274	0.217514	153.09	80.1863	72.9032
Rhesus	Rhesus	DBS-2	830	751.649	398.57	409.843	398.57	409.843	44.3344	7.94878	35.6086	0.776983	16.2726	213.208	24.785	0.20264	188.221	76.4776	111.743
Mouse	Mouse-1	PA12	840	800.225	666.342	653.897	666.342	653.897	31.7678	2.15816	29.2584	0.351281	32.7526	494.801	51.6619	0.663802	442.475	325.257	117.218
	Mouse-2	3T6	714	677.26	571.947	557.338	571.947	557.338	51.6674	2.86499	46.7034	2.09897	35.2004	401.994	101.503	0.63163	299.86	240.593	59.2664
	Mouse-3	MEF	777	743.411	587.153	572.807	587.153	572.807	78.4106	1.71363	75.4599	1.23709	35.2493	387.56	233.971	0.304559	153.284	118.574	34.7104
Rat	Rat	BRL3A	557	535.473	354.257	348.894	354.257	348.894	71.4144	1.09484	69.941	0.378521	25.5249	187.476	13.2258	0.373844	173.876	135.656	38.2204
Rabbit	Rabbit-1	R9ab	535	526.501	378.379	374.438	378.379	374.438	38.0618	1.81337	35.1663	1.08207	17.1144	265.314	51.2138	0.20984	213.89	174.846	39.0445
	Rabbit-2	Rabbit1	537	523.888	371.689	362.301	371.689	362.301	23.2631	1.86963	20.7897	0.603821	15.662	268.121	33.4696	0.237601	234.414	181.748	52.6659
	Rabbit-3	Rabbit3	531	517.371	372.719	361.743	372.719	361.743	29.9365	1.86934	27.5066	0.560563	18.3131	261.501	33.0483	0.265848	228.187	183.826	44.3611
Cow	Cow-1	HSF-3	611	583.636	462.817	442.319	462.817	442.319	57.7205	20.3758	32.7322	4.6125	20.3562	295.154	72.7112	0.386163	222.056	79.8562	142.2
	Cow-2	HSF-4	546	526.623	423.507	407.466	423.507	407.466	41.6425	9.96804	29.5728	2.10165	18.6339	286.6	35.7132	0.397063	250.49	123.349	127.14
Sheep	Sheep-1	XWHY1	485	468.707	392.009	385.44	392.009	385.44	36.858	1.62039	35.0206	0.216995	16.6072	279.011	26.4265	0.5963	251.988	156.119	95.8687
	Sheep-2	XWHY2	497	454.769	387.069	381.639	387.069	381.639	33.3943	3.97143	29.0434	0.379466	20.4862	279.74	27.0976	0.492594	252.15	180.679	71.4706
	Sheep-3	XWHY3	478	446.44	382.814	374.518	382.814	374.518	35.2297	7.21801	27.5882	0.423449	24.0845	272.577	33.5452	0.540713	238.491	171.859	66.6318
Pig	Pig-1	DB-2	547	515.902	454.332	446.892	454.332	446.892	26.0526	3.10778	22.7372	0.20761	16.8451	358.49	22.8329	0.580586	335.076	189.124	145.952
	Pig-2	DB-3	533	501.958	439.406	430.609	439.406	430.609	32.5967	3.97798	28.2913	0.327429	15.4753	337.685	23.8957	0.694727	313.095	157.126	155.969
	Pig-3	RC-7	534	497.839	435.449	427.817	435.449	427.817	26.3692	3.37282	22.7596	0.236731	16.0314	340.626	21.4008	0.386175	318.839	178.305	140.534
	Pig-4	RC-8	582	551.354	489.932	480.669	489.932	480.669	26.1655	4.01427	21.7498	0.401407	19.1763	389.237	27.6233	0.376347	361.237	227.938	133.299
Cat	Cat-1	CEF-1	477	460.717	403.32	396.526	403.32	396.526	31.182	1.21894	29.7244	0.238756	15.4821	306.282	28.073	0.398621	277.811	184.759	93.0523
	Cat-2	CEF-2	537	519.459	454.002	447.919	454.002	447.919	56.926	1.28466	54.957	0.684339	17.9054	326.957	33.7303	0.381919	292.845	214.502	78.3428
Dog	Dog-1	A72	581	566.613	510.184	503.876	510.184	503.876	30.1406	8.62454	20.5541	0.962053	21.3048	407.902	110.266	0.460559	297.176	99.2166	197.959
	Dog-2	BG-1	407	389.547	350.047	343.544	350.047	343.544	37.3228	2.26645	34.5384	0.51798	14.321	264.654	19.7713	0.26617	244.617	142.352	102.265
	Dog-3	BG-2	435	417.343	372.614	367.1	372.614	367.1	28.6305	1.10291	27.228	0.299601	16.4934	290.224	18.3677	0.332318	271.524	184.395	87.1293
Chicken	Chicken-1	BLH12	252	237.674	215.244	211.228	215.244	211.228	11.1618	1.43741	9.56319	0.161249	8.75604	175.153	13.7348	0.13224	161.286	117.429	43.8573
	Chicken-2	BLH1	246	234.869	212.381	209.005	212.381	209.005	14.5386	1.61056	12.704	0.224017	9.99062	168.583	11.6103	0.125445	156.847	117.335	39.5116
	Chicken-3	BLH4	239	217.398	193.278	189.811	193.278	189.811	19.2579	2.69796	16.3822	0.177746	6.7069	147.748	8.34724	0.11186	139.289	67.6518	71.637
	Chicken-4	BLH9	252	234.922	210.599	206.783	210.599	206.783	14.7334	1.41917	13.2088	0.105446	7.89732	166.775	11.3876	0.130321	155.257	91.323	63.9344
	Chicken-5	DF1	272	242.884	215.216	209.108	215.216	209.108	14.375	1.14847	12.9415	0.285024	8.2008	168.511	15.1542	0.168994	153.188	100.819	52.3693
Zebrafish	Zebrafish	AB9	305	293.644	198.369	193.884	198.369	193.884	11.9753	2.81245	8.13312	1.02971	5.90432	119.51	17.5944	0.152052	101.763	44.5729	57.1902
Proportion of each filtering term in clean data
Species	Sample ID	Sample name	%MappingRatioSide1 in clean	%MappingRatioSide2 in clean	%UniqueSide1 in clean	%UniqueSide2 in clean	sameFragmentReadsRemoved	Self-Circles	DandlingEnds	error	extraDandlingEndsRemoved	ValidPairs	duplicatesRemoved	removedFromExtremeFragments	readsAfterFiltering	cisReads	transReads
Human	Human-1	ESF	0.842377	0.830217	0.842377	0.830217	0.0803757	0.0113593	0.0684474	0.000569116	0.0513084	0.59739	0.10659	0.000708177	0.490092	0.278109	0.211982
	Human-2	HPF	0.843407	0.826751	0.843407	0.826751	0.0450654	0.0021334	0.042372	0.000559904	0.0383625	0.638278	0.0648939	0.000564769	0.572819	0.427911	0.144908
	Human-3	WI38	0.84297	0.828084	0.84297	0.828084	0.193244	0.0047976	0.187347	0.00109962	0.0916743	0.459434	0.216205	0.000345096	0.242884	0.127219	0.115664
Rhesus	Rhesus	DBS-2	0.530261	0.545258	0.530261	0.545258	0.0589828	0.0105751	0.0473739	0.0010337	0.0216492	0.283654	0.0329742	0.000269594	0.25041	0.101746	0.148664
Mouse	Mouse-1	PA12	0.832693	0.817142	0.832693	0.817142	0.0396986	0.00269695	0.0365627	0.000438978	0.0409292	0.618327	0.0645592	0.000829519	0.552938	0.406457	0.146481
	Mouse-2	3T6	0.844501	0.822932	0.844501	0.822932	0.0762888	0.00423026	0.0689593	0.00309921	0.0519747	0.59356	0.149873	0.000932626	0.442754	0.355245	0.0875091
	Mouse-3	MEF	0.78981	0.770512	0.78981	0.770512	0.105474	0.00230509	0.101505	0.00166407	0.0474157	0.521326	0.314727	0.000409678	0.20619	0.159499	0.0466907
Rat	Rat	BRL3A	0.661578	0.651562	0.661578	0.651562	0.133367	0.00204462	0.130615	0.000706891	0.047668	0.350113	0.0246992	0.000698156	0.324716	0.253339	0.0713769
Rabbit	Rabbit-1	R9ab	0.718667	0.711183	0.718667	0.711183	0.072292	0.00344419	0.0667925	0.00205522	0.0325058	0.503919	0.0972719	0.000398556	0.406249	0.33209	0.0741585
	Rabbit-2	Rabbit1	0.709482	0.691562	0.709482	0.691562	0.0444048	0.00356877	0.0396834	0.00115258	0.0298956	0.511791	0.0638868	0.000453534	0.447451	0.346922	0.100529
	Rabbit-3	Rabbit3	0.72041	0.699195	0.72041	0.699195	0.0578628	0.00361315	0.0531662	0.00108348	0.0353965	0.505443	0.0638773	0.000513844	0.441052	0.355309	0.0857435
Cow	Cow-1	HSF-3	0.79299	0.757869	0.79299	0.757869	0.0988982	0.0349119	0.0560833	0.00790304	0.0348783	0.505716	0.124583	0.000661651	0.380471	0.136825	0.243646
	Cow-2	HSF-4	0.804194	0.773735	0.804194	0.773735	0.0790746	0.0189282	0.0561556	0.0039908	0.0353838	0.544222	0.0678155	0.00075398	0.475653	0.234227	0.241425
Sheep	Sheep-1	XWHY1	0.836362	0.822348	0.836362	0.822348	0.0786377	0.00345714	0.0747176	0.000462965	0.035432	0.595278	0.0563817	0.00127222	0.537624	0.333085	0.204539
	Sheep-2	XWHY2	0.851135	0.839193	0.851135	0.839193	0.0734315	0.00873286	0.0638642	0.000834416	0.0450476	0.615126	0.0595855	0.00108318	0.554457	0.397299	0.157158
	Sheep-3	XWHY3	0.85748	0.838898	0.85748	0.838898	0.0789123	0.0161679	0.0617959	0.000948501	0.0539477	0.610556	0.0751392	0.00121116	0.534206	0.384954	0.149251
Pig	Pig-1	DB-2	0.880656	0.866234	0.880656	0.866234	0.0504992	0.00602397	0.0440728	0.000402421	0.0326517	0.694879	0.0442582	0.00112538	0.649496	0.366589	0.282906
	Pig-2	DB-3	0.875384	0.857858	0.875384	0.857858	0.064939	0.00792492	0.0563618	0.000652303	0.0308299	0.672735	0.0476049	0.00138403	0.623746	0.313025	0.310721
	Pig-3	RC-7	0.874678	0.859347	0.874678	0.859347	0.0529673	0.00677492	0.0457169	0.000475517	0.032202	0.68421	0.0429874	0.000775703	0.640447	0.358159	0.282288
	Pig-4	RC-8	0.888598	0.871797	0.888598	0.871797	0.0474568	0.00728075	0.039448	0.000728038	0.0347804	0.705965	0.0501008	0.000682587	0.655182	0.413416	0.241766
Cat	Cat-1	CEF-1	0.875419	0.860671	0.875419	0.860671	0.0676816	0.00264575	0.0645176	0.000518227	0.0336044	0.664795	0.0609333	0.000865219	0.602997	0.401024	0.201973
	Cat-2	CEF-2	0.87399	0.862279	0.87399	0.862279	0.109587	0.00247307	0.105797	0.00131741	0.0344693	0.629419	0.0649336	0.000735224	0.56375	0.412934	0.150816
Dog	Dog-1	A72	0.900409	0.889277	0.900409	0.889277	0.0531944	0.0152212	0.0362753	0.0016979	0.0376003	0.719895	0.194606	0.000812828	0.524477	0.175105	0.349372
	Dog-2	BG-1	0.8986	0.881906	0.8986	0.881906	0.0958108	0.00581817	0.0886629	0.0013297	0.0367631	0.67939	0.0507544	0.00068328	0.627952	0.36543	0.262522
	Dog-3	BG-2	0.892825	0.879613	0.892825	0.879613	0.0686019	0.0026427	0.0652413	0.000717878	0.0395201	0.695409	0.0440112	0.000796272	0.650602	0.44183	0.208772
Chicken	Chicken-1	BLH12	0.905626	0.88873	0.905626	0.88873	0.0469629	0.00604782	0.0402366	0.000678447	0.0368406	0.736949	0.0577884	0.000556393	0.678604	0.494077	0.184527
	Chicken-2	BLH1	0.904251	0.889877	0.904251	0.889877	0.0619009	0.00685725	0.0540898	0.000953795	0.042537	0.717773	0.049433	0.000534106	0.667806	0.499578	0.168228
	Chicken-3	BLH4	0.889054	0.873105	0.889054	0.873105	0.0885836	0.0124102	0.0753558	0.000817608	0.0308508	0.679621	0.0383962	0.000514541	0.64071	0.311189	0.329521
	Chicken-4	BLH9	0.896465	0.880218	0.896465	0.880218	0.0627162	0.00604104	0.0562263	0.000448855	0.0336168	0.709918	0.0484739	0.000554742	0.660889	0.388737	0.272152
	Chicken-5	DF1	0.886085	0.860941	0.886085	0.860941	0.0591847	0.00472847	0.0532827	0.0011735	0.0337643	0.693793	0.062393	0.000695782	0.630705	0.41509	0.215615
Zebrafish	Zebrafish	AB9	0.675542	0.660269	0.675542	0.660269	0.0407816	0.00957775	0.0276972	0.00350665	0.020107	0.406988	0.0599175	0.000517811	0.346552	0.151792	0.19476

## Sheet: Table S3
Table S3. Insert size distribution of cis contacts.
Species	Sample Name	<1kb	1kb-5kb	5kb-10kb	10kb-20kb	20kb-50kb	50kb-100kb	100kb-1Mb	1Mb-5Mb	5Mb-10Mb	10Mb-20Mb	20Mb-50Mb	50Mb-100Mb	>100Mb
Human	ESF	0.00765779	0.042367	0.0361728	0.0442912	0.0623662	0.0582763	0.277366	0.152639	0.0593933	0.0754636	0.107868	0.0520596	0.024079
Human	HPF	0.00165753	0.0111877	0.0120317	0.0196868	0.0407765	0.0474248	0.30745	0.204083	0.0787184	0.102584	0.122869	0.0363011	0.0152302
Human	WI38	0.0107445	0.0615052	0.0454157	0.0514716	0.0702808	0.05699	0.22037	0.132165	0.0609437	0.0783192	0.117297	0.0644717	0.0300255
Pig	DB-2	0.00334966	0.0165877	0.015766	0.0229645	0.0442894	0.0486434	0.264959	0.162387	0.0800283	0.125489	0.149695	0.0482766	0.0175652
Pig	DB-3	0.00404082	0.0175859	0.0139825	0.0203543	0.0406965	0.0453104	0.253257	0.164657	0.0804185	0.124846	0.157504	0.0558927	0.0214537
Pig	RC-7	0.00422811	0.0169651	0.0158415	0.0234421	0.0457363	0.0501173	0.284585	0.175049	0.0725735	0.106581	0.138641	0.048708	0.0175327
Pig	RC-8	0.00398032	0.0205964	0.0194669	0.0273351	0.049994	0.0534226	0.293705	0.174033	0.0722612	0.105981	0.12729	0.0385726	0.0133625
Cow	HSF-3	0.018648	0.107626	0.0861854	0.0808224	0.0726908	0.0529741	0.205313	0.110188	0.05022	0.0715918	0.104498	0.0361192	0.00312244
Cow	HSF-4	0.00873948	0.0501031	0.0398777	0.0408328	0.0499589	0.0464908	0.23418	0.153167	0.0708593	0.0981689	0.14966	0.0541716	0.00379039
Sheep	XWHY1	0.00392933	0.0193153	0.0174252	0.024518	0.0457109	0.0499605	0.281247	0.185485	0.075013	0.099714	0.135441	0.042153	0.0200873
Sheep	XWHY2	0.00588504	0.034746	0.0307367	0.0388987	0.0614201	0.062404	0.302567	0.158097	0.0656583	0.0875241	0.107109	0.0297012	0.0152529
Sheep	XWHY3	0.00801354	0.0522825	0.0451949	0.0506863	0.0642443	0.0623261	0.288993	0.140441	0.0624485	0.0870267	0.0990712	0.0253477	0.013924
Mouse	3T6	0.00351938	0.0234966	0.0223657	0.032045	0.0572591	0.0590844	0.306877	0.163728	0.0574038	0.0772985	0.13156	0.0593133	0.00604826
Mouse	MEF	0.00382228	0.0183508	0.0180704	0.027888	0.0521792	0.0552512	0.303196	0.170547	0.0605076	0.0814884	0.139073	0.06309	0.0065359
Mouse	PA12	0.00216845	0.0158456	0.0161473	0.0249369	0.049521	0.055954	0.325385	0.192273	0.0592832	0.0718666	0.117186	0.0613747	0.00805831
Rattus	BRL3A	0.00517845	0.0350366	0.0327332	0.0423951	0.0703828	0.0674956	0.30278	0.147942	0.0601964	0.0798726	0.109864	0.0380287	0.00809512
Rhesus	DBS-2	0.00940399	0.044518	0.0316404	0.0328143	0.0420629	0.0407089	0.228472	0.162301	0.0745842	0.0983626	0.133744	0.070224	0.0311642
Dog	A72	0.0062778	0.0326085	0.0196807	0.0198259	0.0341135	0.0404678	0.270923	0.204741	0.0980299	0.128081	0.126327	0.018149	0.000775152
Dog	BG-1	0.00319007	0.0204291	0.0200672	0.0300317	0.0582582	0.0630376	0.340825	0.188139	0.0782095	0.101927	0.0865133	0.0090305	0.000342081
Dog	BG-2	0.00337218	0.0228665	0.0235169	0.0336293	0.0615202	0.0634448	0.32188	0.185988	0.0790321	0.103452	0.0915612	0.00940386	0.000332738
Cat	CEF-1	0.00245823	0.0146213	0.015082	0.0228215	0.0452502	0.0503327	0.282295	0.178442	0.0814577	0.12004	0.130875	0.0388927	0.017432
Cat	CEF-2	0.00387785	0.0238721	0.0246968	0.0356299	0.0643356	0.0636293	0.308982	0.168531	0.0666121	0.0893898	0.102184	0.0342471	0.0140117
Rabbit	R9ab	0.00503263	0.0356994	0.0333857	0.0444756	0.0726917	0.068942	0.32995	0.161154	0.054824	0.075768	0.0862441	0.025839	0.005994
Rabbit	Rabbit1	0.00490919	0.0289033	0.0279826	0.0405242	0.0716117	0.0689478	0.326475	0.173703	0.0570791	0.0700956	0.0889136	0.0329754	0.00787921
Rabbit	Rabbit3	0.00459804	0.0295613	0.0292575	0.0425195	0.0742067	0.0713313	0.340355	0.167922	0.0535541	0.0663981	0.0830362	0.0299934	0.00726744
Zebrafish	AB9	0.00670278	0.0303676	0.0201494	0.0245581	0.0485952	0.0555413	0.280662	0.216477	0.125064	0.117261	0.0726428	0.00197896	0
Chicken	BLH12	0.00646103	0.037905	0.0340209	0.0439247	0.0747093	0.0732044	0.304826	0.146467	0.0772771	0.0940876	0.077091	0.0206454	0.00938065
Chicken	BLH1	0.00733462	0.0436437	0.0383727	0.0484229	0.0797973	0.0775115	0.313966	0.136701	0.0723762	0.0864273	0.0678071	0.0187735	0.00886684
Chicken	BLH4	0.00678934	0.0277961	0.0191989	0.0260437	0.0505995	0.055581	0.277984	0.158147	0.0891268	0.114621	0.109565	0.0440857	0.0204625
Chicken	BLH9	0.00541626	0.0256445	0.0226795	0.0321626	0.0617154	0.0672149	0.317618	0.150833	0.0825849	0.101362	0.0864599	0.0313221	0.0149865
Chicken	DF1	0.0033714	0.0194451	0.0179573	0.027748	0.0580164	0.0665863	0.311028	0.166853	0.0941122	0.109267	0.0931443	0.0236598	0.00881061

## Sheet: Table S4
Table S4. Resolution of 31 cell lines.
Cis
Species	Sample Name	1kb	2kb	5kb	10kb	20kb	40kb	100kb	1Mb
Human	ESF	0.0127193	0.0445965	0.185334	0.419229	0.694535	0.850332	0.904346	0.93973
Human	HPF	0.034907	0.127751	0.422445	0.700027	0.86238	0.903834	0.917663	0.943886
Human	WI38	0.000815301	0.00319998	0.0284447	0.143596	0.472155	0.793687	0.895932	0.93592
Pig	DB-2	0.0121627	0.0735415	0.333503	0.664094	0.91239	0.983655	0.995809	1
Pig	DB-3	0.00235459	0.0304635	0.250923	0.605467	0.89758	0.982808	0.995809	1
Pig	RC-7	0.00640485	0.056735	0.316052	0.661371	0.9157	0.984361	0.995721	1
Pig	RC-8	0.0404624	0.134159	0.40583	0.702728	0.91931	0.983426	0.995986	1
Cow	HSF-3	7.96147e-07	2.38842e-05	0.00820212	0.140501	0.618688	0.945826	0.98914	0.998418
Cow	HSF-4	9.07608e-05	0.00374983	0.100893	0.425315	0.832414	0.971838	0.992322	0.998418
Sheep	XWHY1	0.00387874	0.0325868	0.216122	0.537835	0.860883	0.98188	0.998736	0.999595
Sheep	XWHY2	0.018459	0.0677813	0.263818	0.553548	0.848943	0.977607	0.99837	0.999595
Sheep	XWHY3	0.0259322	0.071357	0.22905	0.465712	0.755358	0.944924	0.996006	0.999189
Mouse	3T6	0.0440531	0.123955	0.381468	0.676854	0.885569	0.941148	0.954016	0.970077
Mouse	MEF	0.00400121	0.0193539	0.127867	0.38194	0.735546	0.916236	0.94947	0.968864
Mouse	PA12	0.0966341	0.225894	0.519246	0.767144	0.911537	0.945614	0.955599	0.970077
Rattus	BRL3A	0.00277462	0.0217593	0.156815	0.425413	0.737573	0.883579	0.938087	0.994675
Rhesus	DBS-2	0	2.16816e-05	0.00868564	0.12997	0.539323	0.869541	0.982212	1
Dog	A72	0.000156095	0.00264542	0.0645395	0.346723	0.795118	0.968121	0.991249	0.99955
Dog	BG-1	0.00144797	0.019185	0.209443	0.580993	0.903534	0.983035	0.992609	0.99955
Dog	BG-2	0.0121015	0.0690532	0.333928	0.681558	0.92768	0.985575	0.99406	0.99955
Cat	CEF-1	0.00919369	0.0626446	0.317938	0.654454	0.902256	0.97111	0.979332	0.984436
Cat	CEF-2	0.0221808	0.0963908	0.372543	0.703641	0.921541	0.972812	0.979506	0.9853
Rabbit	R9ab	0.0193173	0.0786901	0.318662	0.637	0.886351	0.957106	0.968598	0.976701
Rabbit	Rabbit1	0.0207564	0.085688	0.340604	0.662045	0.898381	0.959166	0.968551	0.976701
Rabbit	Rabbit3	0.0271883	0.0944891	0.343705	0.655772	0.891088	0.957481	0.968317	0.976701
Zebrafish	AB9	5.07295e-05	0.000689319	0.0294329	0.234175	0.637443	0.883629	0.95035	0.971175
Chicken	BLH12	0.0421609	0.160204	0.488614	0.771851	0.920463	0.964641	0.978193	0.99031
Chicken	BLH1	0.0362119	0.157422	0.500642	0.786421	0.927703	0.966175	0.978487	0.991279
Chicken	BLH4	0.000204665	0.0105873	0.24506	0.644859	0.896561	0.962675	0.977898	0.99031
Chicken	BLH9	0.00592051	0.0720052	0.412121	0.74638	0.9207	0.966018	0.978684	0.991279
Chicken	DF1	0.0169635	0.0983198	0.466752	0.790209	0.936969	0.969479	0.979568	0.99031
Trans
Species	Sample Name	100kb	500kb	1Mb
Human	ESF	0.957623	0.97461	0.985359
Human	HPF	0.954039	0.973513	0.982301
Human	WI38	0.952327	0.973176	0.982987
Pig	DB-2	0.996573	0.999582	1
Pig	DB-3	0.996782	0.999582	1
Pig	RC-7	0.996239	0.999582	1
Pig	RC-8	0.996072	0.999582	1
Cow	HSF-3	0.994665	0.999063	0.99888
Cow	HSF-4	0.993801	0.999603	0.99888
Sheep	XWHY1	0.999536	0.999807	0.999616
Sheep	XWHY2	0.998494	0.999807	0.999616
Sheep	XWHY3	0.995558	0.999807	0.999616
Mouse	3T6	0.953311	0.981176	0.987607
Mouse	MEF	0.920788	0.979616	0.986052
Mouse	PA12	0.971378	0.984281	0.988768
Rattus	BRL3A	0.906309	0.988324	0.994263
Rhesus	DBS-2	0.998123	0.999823	1
Dog	A72	0.995149	0.99893	0.999573
Dog	BG-1	0.993775	0.998715	0.999573
Dog	BG-2	0.993689	0.998715	0.999573
Cat	CEF-1	0.999454	0.999373	0.998753
Cat	CEF-2	0.999454	0.999373	0.998753
Rabbit	R9ab	0.992032	0.998178	0.998641
Rabbit	Rabbit1	0.996062	0.998861	0.999094
Rabbit	Rabbit3	0.994276	0.998405	0.999094
Zebrafish	AB9	0.959594	0.98886	0.999261
Chicken	BLH1	0.98682	0.992153	0.994175
Chicken	BLH4	0.989204	0.992157	0.99321
Chicken	BLH9	0.988511	0.992157	0.99321
Chicken	BLH12	0.987713	0.991667	0.99321
Chicken	DF1	0.988312	0.991667	0.992241
Cis+Trans
Species	Sample Name	1kb	2kb	5kb	10kb	20kb	40kb	100kb	1Mb
HUMAN	ESF	0.0572143	0.143557	0.393435	0.674501	0.883377	0.947502	0.9604	0.9857
	HPF	0.100376	0.251215	0.572389	0.81227	0.930905	0.954947	0.961772	0.985705
	WI38	0.00299095	0.0176195	0.155693	0.479197	0.837438	0.942357	0.956428	0.984348
PIG	DB-2	0.126754	0.282427	0.590593	0.828272	0.961208	0.991954	0.99766	1
	DB-3	0.0975872	0.242935	0.561945	0.825508	0.966155	0.99254	0.997701	1
	RC-7	0.114421	0.269782	0.584447	0.829616	0.963003	0.99157	0.997534	1
	RC-8	0.140674	0.294168	0.594549	0.825591	0.958214	0.991101	0.997534	1
COW	HSF-3	0.00946954	0.062516	0.35646	0.746579	0.959041	0.988301	0.995604	0.999627
	HSF-4	0.0252865	0.108365	0.414461	0.765027	0.957494	0.988316	0.995943	0.999253
SHEEP	XWHY1	0.0402093	0.127085	0.40277	0.722368	0.946481	0.996461	0.99973	0.999616
	XWHY2	0.0536663	0.138015	0.383584	0.677979	0.918468	0.992658	0.999614	0.999616
	XWHY3	0.0540524	0.12367	0.3268	0.589701	0.85737	0.982179	0.999382	0.999616
MOUSE	3T6	0.0761823	0.183628	0.466239	0.742847	0.920114	0.965106	0.974474	0.989156
	MEF	0.0106456	0.0424886	0.206585	0.49791	0.815811	0.946555	0.971009	0.988764
	PA12	0.166804	0.325983	0.626167	0.841164	0.94993	0.971119	0.976542	0.992251
RATTUS	BRL3A	0.00977089	0.053053	0.260324	0.564022	0.828164	0.919121	0.953676	0.996773
RHESUS	DBS-2	0.00355619	0.0328932	0.255001	0.62084	0.913769	0.986221	0.998761	1
DOG	A72	0.0971245	0.243779	0.577686	0.83845	0.967342	0.991062	0.995578	0.999573
	BG-1	0.0392304	0.139388	0.456887	0.787065	0.966793	0.991095	0.99532	0.999573
	BG-2	0.0655952	0.190215	0.513967	0.809204	0.965897	0.99137	0.995535	0.999573
CAT	CEF-1	0.0613048	0.178839	0.493397	0.793855	0.967116	0.997981	0.999706	0.999169
	CEF-2	0.0713482	0.200976	0.535909	0.833632	0.979178	0.998823	0.999748	0.999169
RABBIT	R9AB	0.0432061	0.133161	0.417062	0.734128	0.945034	0.992886	0.998809	0.999094
	RABBIT1	0.0569395	0.1632	0.469449	0.781296	0.962237	#REF!	0.998901	0.998642
	RABBIT3	0.0570762	0.157538	0.451089	0.75923	0.952154	0.993748	0.998672	0.998642
Zebrafish	AB9	0.0154647	0.0759969	0.330539	0.643478	0.874361	0.942965	0.962875	1
CHICKEN	BLH1	0.108747	0.280146	0.617786	0.854443	0.959576	0.982469	0.989992	0.994175
	BLH4	0.0572409	0.222517	0.596442	0.857066	0.963307	0.984381	0.989898	0.99321
	BLH9	0.105861	0.275879	0.62206	0.86046	0.962139	0.983947	0.9898	0.99418
	BLH12	0.119374	0.283104	0.610811	0.850316	0.958505	0.982829	0.989993	0.99321
	DF1	0.0975303	0.2771	0.664817	0.893815	0.970328	0.985696	0.990194	0.99515

## Sheet: Table S5
Table S5. Correlations between AB index and TE coverage
		SINE		DNA		LINE		LTR
Species	Sample	R value	P value	R value	P value	R value	P value	R value	P value
Cat	CEF-1	0.166676	0	0.0265637	5.95534e-16	-0.135267	0	-0.106509	4.07128e-223
Cat	CEF-2	0.137248	0	0.0184487	2.05727e-08	-0.128866	0	-0.0996665	1.44656e-194
Chicken	BLH12	-0.00300152	0.835784	-0.0656287	6.81796e-19	-0.0203041	4.76227e-05	-0.0764204	2.77837e-17
Chicken	BLH1	-0.000956691	0.947355	-0.0638613	5.96173e-18	-0.0116433	0.0197265	-0.0708473	5.16553e-15
Chicken	BLH4	-0.00928878	0.524927	-0.0544679	4.27243e-13	-0.029388	6.1862e-09	-0.0477314	2.17864e-07
Chicken	BLH9	-0.00270616	0.852593	-0.0552201	1.19071e-13	0.00220679	0.660722	-0.0547079	2.04349e-09
Chicken	DF1	-0.00582459	0.687184	-0.0551721	8.84569e-14	0.00264502	0.596359	-0.0509632	1.88274e-08
Cow	HSF-3	0.0273998	6.50853e-22	0.0617896	8.96063e-83	-0.207899	0	-0.105534	4.6822e-264
Cow	HSF-4	0.0586842	1.09997e-94	0.0815631	2.31977e-143	-0.260469	0	-0.101371	2.85232e-244
Dog	A72	0.158473	0	-0.0103521	0.00186759	-0.137997	0	-0.114041	2.91658e-248
Dog	BG-1	0.222898	0	0.0308256	1.50125e-20	-0.16078	0	-0.104713	9.60441e-211
Dog	BG-2	0.228014	0	0.0279264	3.81654e-17	-0.170956	0	-0.117306	2.86331e-264
Human	ESF	0.293285	0	-0.00789174	0.00849437	-0.208582	0	-0.134408	0
Human	HPF	0.334628	0	-0.00619145	0.0381305	-0.23152	0	-0.164347	0
Human	WI38	0.336809	0	0.00516422	0.0863692	-0.201224	0	-0.126763	0
Mouse	3T6	0.481889	0	0.0183978	1.46553e-06	-0.470599	0	-0.0977319	3.79658e-232
Mouse	MEF	0.467804	0	0.0184892	1.30035e-06	-0.455608	0	-0.10243	6.573e-255
Mouse	PA12	0.455918	0	0.0177619	3.32693e-06	-0.427369	0	-0.0838088	4.63614e-171
Pig	DB-2	0.267171	0	0.0123003	0.000205162	-0.159074	0	-0.111616	1.1434e-241
Pig	DB-3	0.303431	0	0.0109685	0.000873833	-0.182601	0	-0.118084	1.4208e-274
Pig	RC-7	0.270566	0	0.00911728	0.00575493	-0.167548	0	-0.119225	1.29603e-278
Pig	RC-8	0.28723	0	0.0143589	1.3482e-05	-0.193097	0	-0.12357	7.91141e-300
Rabbit	R9ab	0.285338	0	0.0302311	5.41122e-16	-0.256144	0	-0.0790776	3.28643e-112
Rabbit	Rabbit1	0.27284	0	0.0301111	7.25619e-16	-0.260831	0	-0.0794705	3.28974e-113
Rabbit	Rabbit3	0.26563	0	0.0356118	1.36237e-21	-0.24718	0	-0.0711624	3.48845e-91
Rattus	BRL3A	0.439968	0	0.0239815	3.47574e-10	-0.405521	0	-0.0493034	4.28591e-61
Rhesus	DBS-2	0.280401	0	-0.0187108	6.57558e-10	-0.192244	0	-0.131209	0
Sheep	XWHY1	0.0691545	7.43037e-128	0.0736299	6.19792e-113	-0.240764	0	-0.0535643	1.56651e-64
Sheep	XWHY2	0.0704429	7.47285e-133	0.0734672	1.14462e-112	-0.249263	0	-0.059212	1.16276e-78
Sheep	XWHY3	0.0769158	4.66265e-158	0.0778117	3.40591e-126	-0.241879	0	-0.0540244	9.20926e-66
Zebrafish	AB9	-0.0184302	1.7043e-05	-0.0211754	9.43742e-08	-0.0128752	0.00826135	-0.0287587	9.87505e-09
	Mean	0.2006		0.0109628		-0.195569		-0.0915347
	Median	0.228014		0.0177619		-0.193097		-0.0996665
